# Supplementary material for: CYPRI: a clinical decision-making tool to select psychiatric patients for pharmacogenetic testing
Source: Pharmacogenomics J. 2026 Apr 29;26(3):19. doi: 10.1038/s41397-026-00414-4 (PMC13128436; doi:10.1038/s41397-026-00414-4)
Supplement: Supplementary file 1 — Table S1 [file 41397_2026_414_MOESM1_ESM.xlsx]

## Sheet: List1
	Table S1: Patient-Level Data Summary
patient	inpatient or out-patient	sex	code	age	main diagnosis	CYPRI	psychiatric drug	somatic drug	treatment resistance	TDM	ADR	medication	genotype	IMPACT	non-normal phenotype and action needed	non-normal phenotype but no action needed	dual enzyme alteration	multiple medication adjustments
1	inpatient	M	Q847	25	F721	3	1	1	1	0	0	olanzapine, quetiapine, lithium, valproate, melatonine, prothazine, cetirizine, metolprolol, omeprazol	CYP2D6 *1/*4 - IM, CYP 2C19 *1/*17 - RM	2025-05-01	0	1	0.5	0
2	inpatient	M	M203	30	F721	2	1	0	1	0	0	aripipiprazole, risperidone, quetiapine, lithium, valproate	CYP2D6 *1/*1 - NM, CYP 2C19 *1/*1 - NM	0	0	0	0	0
3	inpatient	M	A915	53	F200	5	1	0	1	3	0	risperidone, flupenthixole,	CYP2D6 *1/*4 - IM, CYP 2C19 *1/*17 - RM	2025-05-02	2	0	0	0.5
4	inpatient	M	Z672	61	F251	3	1	1	1	0	0	aripiprazole, clozapine, trazodone, lamotrigine, melperone, codeine, fluphenazine LAI, famotidine	CYP2D6 *1/*1 - NM, CYP 2C19 *1/*1 - NM	0	0	0	0	0
5	inpatient	F	B054	17	F200	5	1	0	1	3	0	aripipiprazole, risperidone	CYP2D6 *1/*9 - NM, CYP2C19 *2/*2 - PM	2	2	0	0	0
6	inpatient	M	T389	30	F422	5	1	0	1	3	0	clomipramine, brexpiprazole, pregabaline, clonazepam	CYP2D6 *1/*2 - NM, CYP2C19 *2/*17 - RM	2	2	0	0	0
7	inpatient	F	L760	29	F311	3	1	1	1	0	0	ziprasidone, quetiapine, valproate, chlorprothixene, omeprazole, bisoprolol, magnesium	CYP2D6 *1/*3 - IM, CYP2C19 *1/*17 - RM	2025-05-01	0	1	0.5	0
8	inpatient	M	H128	46	F200	1	1	0	0	0	0	haloperidol, lurasidone	CYP2D6 *1/*2 - NM, CYP2C19 *1/*17 - RM	1	0	1	0	0
9	inpatient	M	X934	34	F200	5	1	0	1	3	0	risperidone, olanzapine	CYP2D6 *2/*41 - NM, CYP2C19 *17/*17 - UM	1	0	1	0	0
10	inpatient	M	D507	49	F200	5	1	0	1	3	0	haloperidol, clozapine, lithium, clonazepam, flupenthixol LAI	CYP2D6 *1/*35 - NM, CYP2C19 *1/*17 - RM	1	0	1	0	0
11	inpatient	F	R261	69	F252	2	1	0	1	0	0	clozapine, aripiprazole, olanzapine, acidum folicum	CYP2D6 *1/*35 - NM, CYP 2C19 *1/*1 - NM	0	0	0	0	0
12	inpatient	M	K803	19	F840	5	1	0	1	3	0	sertraline, zuclopenthixole, olanzapine, haloperidole, melatonine, triptorelin LAI	CYP2D6 *1/*2 - NM, CYP2C19 *1/*2 - IM	1	0	1	0	0
13	inpatient	M	F492	44	F200	2	1	1	0	0	0	excitalopram, quetiapine, paliperidone, omeprazole, atorvastatine, pioglitazone, metformine	CYP2D6 *1/*2 - NM, CYP2C19 *1/*1 - NM	0	0	0	0	0
14	inpatient	F	Y615	55	F200	5	1	0	1	3	0	venlafaxine, aripiprazole, clozapine	CYP2D6 *2/*4 - IM, CYP2C19 *1/*1 - NM	2025-05-02	2	0	0	0.5
15	inpatient	M	C078	47	F322	5	1	1	0	3	0	venlafaxine, metoprolol	CYP2D6 *2/*4 - IM, CYP2C19 *1/*17 - RM	2025-05-02	2	0	0.5	0
16	inpatient	F	N944	37	F250	1	1	0	0	0	0	paliperidone, olanzapine, valproate, atomoxetine	CYP2D6 *1/*41 - NM, CYP2C19 *2/*17 - IM	1	0	1	0	0
17	inpatient	M	G356	52	F102	3	1	1	1	0	0	venlafaxine, mirtazapine, pregabaline, amisulpride, quetiapine, omeprazole	CYP2D6 *2/*41 - NM, CYP 2C19 *1/*1 - NM	0	0	0	0	0
18	inpatient	M	P721	20	F420, F320	4	1	0	0	3	0	escitalopram	CYP2D6 *1/*1 - NM, CYP2C19 *1/*17 - RM	2025-05-02	2	0	0	0.5
19	inpatient	F	S109	18	F322	5	1	0	1	0	3	venlafaxine, mirtazapine	CYP2D6 *4/*5 - PM, CYP2C19 *1/*1 - NM	2	2	0	0	0
20	inpatient	M	E680	46	F200, Q874	5	1	0	1	3	0	trazodone, clonazepam, risperidone LAI	CYP2D6 *2/*5 - IM, CYP2C19 *1/*17 - RM	2025-05-02	2	0	0.5	0
21	inpatient	M	J437	24	F200	1	1	0	0	0	0	olanzapine, risperidone, aripiprazole LAI	CYP2D6 *1/*1 - NM, CYP2C19 *1/*17 - RM	1	0	1	0	0
22	inpatient	M	W852	47	F420	1	1	0	0	0	0	paroxetine, risperidone, pregabaline, budesonid/formoterol	CYP2D6 *35/*41 - NM, CYP2C19 *1/*2 - IM	1	0	1	0	0
23	inpatient	M	U296	32	F322	1	1	0	0	0	0	aripiprazole, venlafaxine, amisulpride	CYP2D6 *35/*41 - NM, CYP2C19 *1/*2 - IM	1	0	1	0	0
24	inpatient	M	O563	19	F233, F845	1	1	0	0	0	0	sertaline, olanzapine, lurasidone	CYP2D6 *1/*2 - NM, CYP2C19 *2/*17 - IM	1	0	1	0	0
25	inpatient	F	V014	44	F321	4	1	0	0	3	0	venlafaxine, brexpiprazole, melperone, lamotrigine	CYP2D6 *1/*35 - NM, CYP2C19 *1/*2 - IM	2	2	0	0	0
26	inpatient	M	I775	64	F102	4	1	0	0	0	3	diazepam	CYP2D6 *2/*4 - IM, CYP2C19 *1/*2 - IM	2025-05-02	2	0	0.5	0
27	inpatient	M	Z321	39	F200	4	1	0	0	3	0	sertraline, cariprazine, olanzapine	CYP2D6 *1/*4 - IM, CYP2C19 *1/*17 - RM	3	2	0	0.5	0.5
28	inpatient	F	B690	41	F332	8	1	0	1	3	3	sertraline, ketamine, anafranil	CYP2D6 *4/*41 - IM, CYP2C19 *1/1* - NM	2	2	0	0	0
29	inpatient	M	T158	50	F3121, F453,F61	5	1	1	0	3	0	venlafaxine, tramadole	CYP2D6 *2/*4 - IM, CYP2C19 *1/17* - RM	2025-05-01	0	1	0.5	0
30	outpatient	M	L907	25	F411	5	1	0	1	0	3	fluoxetine, risperidone	CYP2D6 *4/*4 - PM, CYP 2C19 *1/*17 - RM	3	2	0	0.5	0.5
31	outpatient	F	H244	35	F411	5	1	0	1	0	3	atomoxetine, venlafaxine	CYP2D6 - IM, CYP 2C19 - NM (missing genotype information)	2025-05-02	2	0	0	0.5
32	outpatient	M	X531	19	F432	2	1	0	1	0	0	fluoxetine, pregabaline	CYP2D6 9*/41* - IM, CYP 2C19 *1/17* - RM	2025-05-02	2	0	0.5	0
33	outpatient	M	D862	48	F422	5	1	0	1	0	3	vortioxetine, chloprotixene	CYP2D6 - IM, CYP 2C19 - IM (missing genotype information)	2025-05-02	2	0	0.5	0
34	outpatient	F	R405	32	F420	4	1	0	0	3	0	sertraline	CYP2D6 2*/2* - NM, CYP 2C19 *1/*17 - RM	2	2	0	0	0
	CYPRI - CYP Pharmacogenetic Risk Index; TDM - Therapeutic Drug Monitoring; ADR - Adverse Drug Reaction; LAI - Long-acting Injectable
