# Supplementary material for: CYPRI: a clinical decision-making tool to select psychiatric patients for pharmacogenetic testing
Source: Pharmacogenomics J. 2026 Apr 29;26(3):19. doi: 10.1038/s41397-026-00414-4 (PMC13128436; doi:10.1038/s41397-026-00414-4)
Supplement: Supplementary file 2 — Table S2 [file 41397_2026_414_MOESM2_ESM.xlsx]

## Sheet: List1
Table S2: Details on the Genotyping Assay
Variant ID (dbSNP rsID)	HGVS c. (coding DNA)	Gene	HGVS p. (protein change)	Reference transcript (RefSeq, versioned)	Star-allele designation (PharmVar)	Panel tier
rs4244285	c.681G>A	CYP2C19	p.Pro227=	NM_000769.2	*2	TIER1
rs4986893	c.636G>A	CYP2C19	p.Trp212Ter	NM_000769.2	*3	TIER1
rs12248560	c.-806C>T (CYP2C19*17)	CYP2C19	X	NM_000769.2	*17	TIER1
rs28399504	c.1A>G	CYP2C19	p.Met1Leu	NM_000769.2	*4	TIER2
rs56337013	c.1297C>T	CYP2C19	p.Arg533Trp	NM_000769.2	*5	TIER2
rs72552267	c.395G>A	CYP2C19	p.Arg132Gln	NM_000769.2	*6	TIER2
rs72558186	g.94781999T>A	CYP2C19	x	NM_000769.2	*7	TIER2
rs41291556	c.358T>C	CYP2C19	p.Trp120Arg	NM_000769.2	*8	TIER2
rs1135840	c.1457C>G	CYP2D6	p.Thr486Ser	NM_000106.6	*2	TIER1
rs16947	c.886C>T	CYP2D6	p.Arg296Cys	NM_000106.6	*2	TIER1
rs35742686	c.775delA	CYP2D6	p.Arg259Glyfs	NM_000106.6	*3	TIER1
rs3892097	c.506-1G>A	CYP2D6	X	NM_000106.6	*4	TIER1
rs5030655	c.454delT	CYP2D6	p.Trp152Glyfs	NM_000106.6	*6	TIER1
rs5030656	c.841_843delAAG	CYP2D6	p.Lys281del	NM_000106.6	*9	TIER1
rs1065852	c.100C>T	CYP2D6	p.Pro34Ser	NM_000106.6	*10	TIER1
rs28371706	c.320C>T	CYP2D6	p.Thr107Ile	NM_000106.6	*17	TIER1
rs59421388	c.1012G>A	CYP2D6	p.Val338Met	NM_000106.6	*29	TIER1
rs28371725	c.985+39G>A	CYP2D6	X	NM_000106.6	*41	TIER1
rs5030867	c.971A>C	CYP2D6	p.His324Pro	NM_000106.6	*7	TIER2
rs5030865	c.505G>A	CYP2D6	p.Gly169arg	NM_000106.6	*8	TIER2
rs5030862	c.124G>A	CYP2D6	p.Gly42Arg	NM_000106.6	*12	TIER2
rs5030865	c.505G>T	CYP2D6	p.Gly169Ter	NM_000106.6	*14	TIER2
rs774671100	c.137_138insT	CYP2D6	p.Leu47Alafs*207	NM_000106.6	*15	TIER2
rs28371706	c.320C>A	CYP2D6	p.Thr107Asn	NM_000106.6	*40	TIER2
**Copy number variation (CNV) analysis of CYP2D6 was included in the assay and performed using MLPA (SALSA MLPA Probemix P128 CYP450, MRC Holland). The method detects whole gene deletion (*5) as well as gene duplication and multiplication, reported as e.g. (1/1)xN. CNV findings were incorporated into phenotype assignment according to CPIC activity score recommendations.
